# Supplementary material for: Accuracy of imputation to whole-genome sequence in sheep
Source: Genet Sel Evol. 2019 Jan 17;51:1. doi: 10.1186/s12711-018-0443-5 (PMC6337865; doi:10.1186/s12711-018-0443-5)
Supplement: Supplementary file 1 — Additional file 1. Breed names and number of sequenced animals from each breed in ALL and EUR reference sets. [file 12711_2018_443_MOESM1_ESM.xlsx]

## Sheet: Sheet1
Breed Code	Breed	No. All WGS animals	No. EUR WGS animals
CMP	COMPOSITE	292	291
UNK	UNKNOWN	105	20
MER	MERINO	127	124
ROM	ROMNEY	48	46
CPW	COOPWORTH	42	42
PD	DORSET POLLED	30	30
DMA	D'MAN	26
TXL	TEXEL	24	24
SAR	SARDINIAN ANCESTRAL BLACK	24
BOR	BORDER LEICESTER	22	22
TIM	TIMAHDITE	15
FIN	FINNSHEEP	14	14
SUW	SUFFOLK WHITE	13	13
SUF	SUFFOLK BLACKFACE	13	13
DOW	DORSET	12	12
RMV	ROMANOV	10	10
RBM	RAMBOUILLET	10	10
OUL	OULED DJELLAL	8
KAT	KATAHDIN	8	8
DOR	DORPER	6	6
BEN	BENI GUIL	6
SWA	SWISS WHITE ALPINE	4	4
DWI	DORPER WHITE	4	4
AWS	AWASSI	3
WIL	WILTSHIRE	2	2
VEN	VENDEEN	2	2
TIB	TIBETAN	2
SUM	SUMATRAN	2
SAN	SANTA INES	2
SAL	SALZ	2	2
SAK	SAKIZ	2
RON	RONDERIB AFRIKANER	2
OJA	OJALADA	2	2
NWS	NORWEIGIAN WHITE SHEEP	2	2
NOR	NORDUZ	2
MOR	MORADA NOVA	2
KAR	KARAKAS	2
GUL	GULF COAST NATIVE	2	2
GAR	GARUT	2
CHU	CHURRA	2	2
CHN	CHANGTHANGI	2
CHE	CHEVIOT	2	2
CHA	CHAROLAIS	2	2
CAS	CASTELLANA	2	2
BRA	BRAZILIAN CREOLE	2
BEC	BECLARE	2	2
BAN	BANGLADESHI	2
AWD	AFRICAN WHITE DORPER	2
AFS	AFSHARI	2
WHS	WELSH HARDY SPECKLEDFACE	1	1
VBN	VALAIS BLACK NOSE	1	1
TWM	TREGARON WELSH MOUNTAIN	1	1
SCB	SCOTTISH BLACKFACE	1	1
NAM	NAMAQUA AFRIKANER	1
NAC	NAVAHO-CHURRO	1	1
MIR	SWISS MIRROR	1	1
MEN	ETHIOPIAN MENZ	1
LAM	MEAT LACAUNE	1	1
LAC	MILK LACAUNE	1
KRY	KARYA	1
GAI	INDIAN GAROLE	1
DWM	DOLLGELLAU WELSH MOUNTAIN	1	1
DOM	DOHNE MERINO	1	1
DOH	DORSET HORNED	1	1
COR	CORRIEDALE	1	1
CCP	CINE CAPARI	1
BOU	BOUJAAD	1
BAG	BANGLADESHI GAROLE	1
